# Supplementary material for: Psychoacoustically guided midfrequency band-limiting improves the diagnostic utility of classical acoustic measures in dysphonia
Source: Sci Rep. 2026 Mar 15;16:13554. doi: 10.1038/s41598-026-44010-9 (PMC13121755; doi:10.1038/s41598-026-44010-9)
Supplement: Supplementary file 1 — Supplementary Material 1 [file 41598_2026_44010_MOESM1_ESM.xlsx]

## Sheet: Table S1
Table S1. Descriptive statistics (mean ± SD) of acoustic measures by perceptual attribute (absent vs present) for sustained vowels (SV) and connected speech (CS).
SV: Sustained vowels
Grade (G) (Absent: G=0, Present: G>0)
Measure	Absent (n=56) Full-band	Absent (n=56) 2–4 kHz	Present (n=399) Full-band	Present (n=399) 2–4 kHz
Jitter	0.29 ± 0.15	0.37 ± 0.26	1.00 ± 1.45	3.88 ± 3.62
Shimmer	2.13 ± 0.91	8.83 ± 3.55	6.26 ± 5.03	17.25 ± 5.31
HNR	25.07 ± 3.12	12.63 ± 3.42	17.30 ± 6.91	5.22 ± 4.17
CPPS	18.24 ± 1.97	10.08 ± 1.66	13.66 ± 4.42	6.47 ± 2.46
Breathiness (B) (Absent: B=0, Present: B>0)
Measure	Absent (n=79) Full-band	Absent (n=79) 2–4 kHz	Present (n=376) Full-band	Present (n=376) 2–4 kHz
Jitter	0.33 ± 0.29	0.47 ± 0.52	1.03 ± 1.48	4.08 ± 3.63
Shimmer	2.39 ± 1.83	9.63 ± 3.87	6.46 ± 5.06	17.60 ± 5.19
HNR	24.44 ± 3.73	11.78 ± 3.76	16.96 ± 6.89	4.94 ± 4.04
CPPS	18.20 ± 2.11	9.92 ± 1.74	13.38 ± 4.37	6.28 ± 2.36
Roughness (R) (Absent: R=0, Present: R>0)
Measure	Absent (n=150) Full-band	Absent (n=150) 2–4 kHz	Present (n=305) Full-band	Present (n=305) 2–4 kHz
Jitter	0.44 ± 0.60	2.04 ± 2.72	1.14 ± 1.58	4.13 ± 3.75
Shimmer	3.27 ± 2.57	14.28 ± 5.85	6.98 ± 5.32	17.13 ± 5.60
HNR	22.55 ± 4.46	8.26 ± 5.01	16.14 ± 7.12	5.10 ± 4.28
CPPS	15.79 ± 3.15	7.76 ± 2.64	13.45 ± 4.79	6.50 ± 2.56
CS: Connected speech
Grade (G) (Absent: G=0, Present: G>0)
Measure	Absent (n=86) Full-band	Absent (n=86) 2–4 kHz	Present (n=369) Full-band	Present (n=369) 2–4 kHz
Jitter	1.67 ± 0.48	2.08 ± 1.11	2.26 ± 1.10	4.79 ± 3.00
Shimmer	7.26 ± 1.63	14.62 ± 3.29	9.22 ± 3.78	18.79 ± 3.94
HNR	16.26 ± 2.32	7.09 ± 1.79	14.47 ± 4.01	4.61 ± 2.10
CPPS	14.51 ± 1.29	14.43 ± 0.65	11.25 ± 3.35	13.76 ± 0.61
Breathiness (B) (Absent: B=0, Present: B>0)
Measure	Absent (n=79) Full-band	Absent (n=79) 2–4 kHz	Present (n=376) Full-band	Present (n=376) 2–4 kHz
Jitter	1.65 ± 0.48	2.03 ± 1.00	2.26 ± 1.09	4.75 ± 2.99
Shimmer	7.24 ± 1.60	14.50 ± 2.96	9.19 ± 3.76	18.73 ± 4.00
HNR	16.29 ± 2.41	7.28 ± 1.70	14.49 ± 3.98	4.61 ± 2.09
CPPS	14.66 ± 1.35	14.48 ± 0.60	11.28 ± 3.32	13.76 ± 0.61
Roughness (R) (Absent: R=0, Present: R>0)
Measure	Absent (n=184) Full-band	Absent (n=184) 2–4 kHz	Present (n=271) Full-band	Present (n=271) 2–4 kHz
Jitter	1.66 ± 0.46	2.81 ± 1.82	2.48 ± 1.18	5.27 ± 3.14
Shimmer	7.08 ± 1.69	16.05 ± 3.56	10.06 ± 3.97	19.31 ± 4.02
HNR	16.85 ± 2.54	6.22 ± 2.14	13.41 ± 3.92	4.31 ± 2.01
CPPS	13.54 ± 1.99	14.20 ± 0.68	10.74 ± 3.56	13.67 ± 0.57
