# Supplementary material for: Psychoacoustically guided midfrequency band-limiting improves the diagnostic utility of classical acoustic measures in dysphonia
Source: Sci Rep. 2026 Mar 15;16:13554. doi: 10.1038/s41598-026-44010-9 (PMC13121755; doi:10.1038/s41598-026-44010-9)
Supplement: Supplementary file 2 — Supplementary Material 2 [file 41598_2026_44010_MOESM2_ESM.xlsx]

## Sheet: Table S2
Supplementary Table S2. Participant demographics, diagnosis breakdown, and GRB distribution
Characteristic	Value
Demographics
Total N	455
Sex, Female	274 (60.2%)
Sex, Male	181 (39.8%)
Age, mean (SD)	57.5 (15.6)
Age, median [IQR]	60 [45–69]
Age, range	9–94
Diagnosis breakdown
Paresis/Paralysis	167 (36.7%)
Vocally healthy controls	55 (12.1%)
Polyp	44 (9.7%)
Polypoid	36 (7.9%)
MTD	25 (5.5%)
Nodules	22 (4.8%)
Glottic tumor/cancer	21 (4.6%)
Cyst	17 (3.7%)
Presbylarynx	17 (3.7%)
Acute laryngitis	17 (3.7%)
Sulcus vocalis	7 (1.5%)
Vocal fold scar	5 (1.1%)
Laryngeal web	4 (0.9%)
Ventricular hypertrophy	3 (0.7%)
Framework trauma	3 (0.7%)
Laryngeal amyloidosis	2 (0.4%)
Phonasthenia	2 (0.4%)
Vocal fold granuloma	2 (0.4%)
Post radiotherapy	2 (0.4%)
Hysterical aphonia	1 (0.2%)
ADSD	1 (0.2%)
Androphonia	1 (0.2%)
Tremor	1 (0.2%)
GRB distribution (3 raters’ mean score)
Cutoffs	Absent=0; Mild: 0<x≤1; Moderate: 1<x≤2; Severe: 2<x≤3
Gcs	Absent 86 (18.9%); Mild 180 (39.6%); Moderate 129 (28.4%); Severe 60 (13.2%)
Rcs	Absent 184 (40.4%); Mild 186 (40.9%); Moderate 68 (14.9%); Severe 17 (3.7%)
Bcs	Absent 131 (28.8%); Mild 160 (35.2%); Moderate 124 (27.3%); Severe 40 (8.8%)
Gsv	Absent 56 (12.3%); Mild 204 (44.8%); Moderate 129 (28.4%); Severe 66 (14.5%)
Rsv	Absent 150 (33.0%); Mild 211 (46.4%); Moderate 71 (15.6%); Severe 23 (5.1%)
Bsv	Absent 121 (26.6%); Mild 169 (37.1%); Moderate 119 (26.2%); Severe 46 (10.1%)
