# Supplementary material for: Psychoacoustically guided midfrequency band-limiting improves the diagnostic utility of classical acoustic measures in dysphonia
Source: Sci Rep. 2026 Mar 15;16:13554. doi: 10.1038/s41598-026-44010-9 (PMC13121755; doi:10.1038/s41598-026-44010-9)
Supplement: Supplementary file 3 — Supplementary Material 3 [file 41598_2026_44010_MOESM3_ESM.xlsx]

## Sheet: Table S3
	Table S3. The intra- and inter-rater reliabilities for the 455 voice recordings.
	Statistics	Rater		Gcs	Rcs	Bcs		Gsv	Rsv	Bsv
	Cohen's k	1		0.578	0.649	0.557		0.757	0.744	0.747
		2		0.657	0.731	0.708		0.655	0.653	0.707
		3		0.479	0.457	0.509		0.573	0.557	0.453
	Fleiss's k	1, 2, 3		0.491	0.435	0.482		0.464	0.408	0.494
	Note: Gcs, Rcs, and Bcs = Grade, Roughness, and Breathiness ratings for continuous speech, respectively; Gsv, Rsv, and Bsv = Grade, Roughness, and Breathiness ratings for sustained vowels, respectively
